# Supplementary material for: H263A and SCAN1/H493R mutant TDP1 block TOP1-induced double-strand break repair during gene transcription in quiescent cells and promote cell death
Source: Cell Death Dis. 2025 Nov 28;16(1):862. doi: 10.1038/s41419-025-08085-y (PMC12663148; doi:10.1038/s41419-025-08085-y)
Supplement: Supplementary file 10 — Source data [file 41419_2025_8085_MOESM10_ESM.xlsx]

## Sheet: 1B
RPE	RPE CPT	RPE CPT DRB	RPE DRB	EV	EV CPT	EV CPT DRB	EV DRB	WT	WT CPT	WT CPT DRB	WT DRB	263	263 CPT	263 CPT DRB	263 DRB	493	493 CPT	493 CPT DRB	493 DRB
0.2	13.3	1.6	0.25	0.15	50.8	7.4	0.2	0.1	13.05	1.1	0.1	0.05	54.15	7.3	0.2	0.3	25	4.65	0.15
0.210526	12.95	2.25	0.15	0.3	43.9	11.9	0.9	0.15	10.05	0.85	0.1	0.3	44.25	6.75	0.1	0.15	23.45	4.25	0.45
0.6	14	1.9	0.7	0.25	45.45	10	0.15	0.3	10.95	1.4	0.2	0.45	40.95	8.7	0.4	0.1	39.45	9.2	0.35

## Sheet: 1C
	TDP1-/- EV			TDP1-/- TDP1_WT			TDP1-/- TDP1_263			TDP1-/- TDP1_493
-3	0.0189873	0.00784314	0.027027	0.16129	0.181452	0.355705	0.017	0.00424178	0.0313514	0.164745	0.101498	0.103715
0	1	1	1	1	1	1	1	1	1	1	1	1
3	0.479747	0.439216	0.487773	0.241935	0.181452	0.409396	0.463	0.530223	0.508108	1.01647	1.00998	0.835913
6	0.217722	0.206536	0.175032	0.209677	0.169355	0.275168	0.3	0.259809	0.317838	1.16145	1.11814	0.80805
24	0.0417722	0.0496732	0.036036	0.2	0.116935	0.134228	0.136	0.14316	0.0713513	1	1.00333	0.758514

## Sheet: 1D
	TDP1+/+			TDP1-/- EV			TDP1-/- TDP1_WT			TDP1-/- TDP1_263			TDP1-/- TDP1_493
-3	0.0388693	0.0408922	0.0131579	0.0130797	0.00525624	0.00688073	0.0250896	0.0176678	0.0121951	0.00865266	0.00743494	0.0158192	0.00680272	0.0242424	0.0145161
0	1	1	1	1	1	1	1	1	1	1	1	1	1	1	1
3	0.04947	0.148699	0.0953947	0.315101	0.273325	0.404817	0.09319	0.109541	0.20122	0.398022	0.372986	0.381921	0.789116	0.913131	0.879032
24	0.024735	0.0185874	0.0197368	0.0606421	0.0735874	0.0688073	0.0286738	0.024735	0.0304878	0.132262	0.0656753	0.0847458	0.408163	0.476768	0.516129

## Sheet: 1E (scatter plot)
TDP1-/- EV UNT	TDP1-/- TDP1_WT UNT	TDP1-/- TDP1_H263A UNT	TDP1-/- TDP1_H493R UNT	TDP1-/- EV CPT	TDP1-/- TDP1_WT CPT	TDP1-/- TDP1_H263A CPT	TDP1-/- TDP1_H493R CPT	TDP1-/- EV Repair	TDP1-/- TDP1_WT Repair	TDP1-/- TDP1_H263A Repair	TDP1-/- TDP1_H493R Repair
0.211279	0.724328	0.83853	0.126832	0.360148	0	0.26948	0.187628	0.301859	0	0.867955	0.428936
0.530151	0.765284	0.331365	0.302231	1.4205	0.447586	0.148653	1.28338	0.401055	0	1.22437	0.777452
0.089847	0.446035	0.456445	0.642985	1.29685	0	1.19524	0.927605	0.074468	0.056276	0.699884	0.377392
0.363557	0.06358	0.148003	0.194156	1.19451	0	1.09419	0.583208	0.014046	0.234152	1.78627	0.309301
0.436302	0.457347	0.405749	0.048885	1.36891	0.095842	1.26502	0.209823	0.183131	0.175138	0.579193	0.659861
0.102581	0	0.407066	0.22063	0.739663	0.374049	0.741637	0.233883	0	0.089267	0.800142	0.192597
0.178238	0.311926	0.304924	0.2044	0.824426	0.207007	1.25989	1.21702	0.310946	0.396466	0.482101	0.991313
0.87799	0.225371	0.831332	0.395736	1.12019	0	1.45479	0.190248	0.205224	0.389659	0.182388	0.413889
0	0.090484	0.49914	0.222152	0.57818	0.129274	1.54936	0.624311	0.582331	0.127874	1.17177	0.266998
0	0.371767	0.060445	0.375627	0.643865	0.280091	0.556736	1.73726	0.512238	0.404962	1.81821	0.25224
0	0.345762	0.215085	0.328385	0.107875	0	0.536032	0.66685	0.10116	0.105026	0.530526	0.562865
0.569529	0.724352	0.191839	0.487555	0.227166	0.257404	1.48361	0.321279	0.184927	0.086244	1.25291	0.441823
0.339647	0.711709	0.585113	0.182987	0.410358	0.406424	0.155438	0.04014	0.100909	0	1.04668	0.660473
0.579616		0.791331	0.231072	1.32143	0.19233	0.098169	0.27942	0.598282	0.084097	0.53296	0.315369
0.273054		0.216767	0.218305	0.851364	0.34709	1.18447	0.863431	0	0.294532	1.26921	0.980689
0.296466		0.467213	0.627454	0.583477	0.115527	0.073868	1.31015	0.442082	0.428044	0.180304	0.604068
0.142235		0.418345	0.161854	0.108456	0.059311	1.42033	0.201766	0.179044	0.108492	0.512552	0.864835
0.488973		0.207541	0.075437	1.78374	0.235345	0.773318	0.580409	0.219372	0.352786	1.45073	1.0325
0.090659		0.258156	0.347109	0.216158	0.060397	0.633761	0.506251	0	0.113894	0.12776	0.222995
0.127847		0.399136	0.669969	0.139542	0.334837	0.26863	0.601633	0	0.124388	0.879988	0.256193
0.603731		0.636412	0.956038	0.808086	0.068679	0.375983	0.182998	0.728733	0.082241	1.05625	0.130941
0		0.642166	0.078761	1.37295	0.152346	0.968298	0.48448	0.177807	0.342319	1.11522	0.583447
0.793208		0.387323	0.410006	0.184054	0.098792	0.188609	1.27517	0.466651	0.126561	0.253254	0.635057
0.354908		0.568173	0.442995	0.172086	0.094657	1.15481	0.639422	0.502507	0.179893	0.653319	0.440027
0.218503		0.074443	0.576294	0.245436	0.148952	0.920611	0.466661	0	0.345552	0.397323	0.335712
0.22504		0	0.206958	0.893729	0.152074	0.552353	0.488661	0.059743	0.296162	0.271195	0.256209
0.083269		0.070068	0.528587	0.083522	0.26452	0.112116	0.694424	0.639937	0	0.765494	0.203495
0.412822		0.069817	0.389741	0.985818	0.136221	1.18183	1.24577	0.565922	0.100686	1.01275	0.373387
0.160848		0.615952	0.915863	0.791493	0.219928	0.81159	0.036118	0.391419	0.419681	1.6534	0.388577
0.09654		0.132636	0.072372	0.256732	0.179372	1.12669	1.08862	0.764583	0.256457	1.18072	0.399418
0.044837		0.079255	0.405559	1.28898	0.346227	1.51374	1.44746	0.133136	0.48547	0.795644	0.59491
0.350646		0.4972	0.11573	0.225968	0.077262	0.506403	0.412244	0	0.324097	0.373236	0.25307
0.328882		0.722645	0.892308	0.514017	0	0.840833	0.317915	0.377644	0.500089	0.44066	0.011649
0.209993		0.275475	0.071416	0.355116	0.253371	0.273197	0.626245	0.178221	0.237192	0.660426	0.527809
0.086953		0.101014	0.095162	0.42464	0.265672	0.653175	0.262998	0.170225	0.309304	0.980574	0.122921
0.215544		0.283769	0.533726	0.3205	0.201501	0.520648	0.672267	0.293975	0.161076	0.874454	0.339855
0.465583		0.444634	0.413335	0.838367	0.438304	0.552934	0.260191	0.111273	0.208807	0.609485	0.509998
0		0.328568	0	1.04334	0.166354	0.500388	0.71124	0	0.426568	0.494089	0.477526
0.130045		0.517638	0.307921	0.202446	0	0.568151	0.477093	0.165798	0	0.861474	0.31556
0		0.393505	0.693177	0.867552	0.196281	1.09571	1.08898	0.191569	0.304588	0.953227	0.348116
0.276878		0.111333	0.200466	0.520643	0	0.920366	0.736776	0.265358	0.298324	1.43825	0.076653
0.164955		0.274842	0.141966	0	0.398533	0.683141	0.90736	0	0.088433	0.38795	0.337171
0.130997		0.133428	0	0.111636	0.313611	0.411323	1.5866	0.069161	0.318658	0.472009	0.661854
0.111154		0.621939	0.106444	1.49551	0.159466	0.711704	0.29238	0.862009	0.473821	0.757536	0
0.160251		0	0	0.239125	0.191478	1.3847	0.98854	0.279173	0.115583	1.8468	0.279876
0.320151		0.340013	0.431655	0.137376	0	1.75691	1.41641	0	0.132211	1.5197	0.372782
0.34329		0.073816	0.504196	1.84551	0	0.521324	1.27674	0.143917	0.702815	0.58627	0.754787
0		0.050494	0.535784	0.090481	0	1.29231	0.596772	0.329386	0.471821	0.42237	0.009327
0		0.184901	0.31854	0.445783	0.093659	1.90474	0.29652	0.092664	0.111431	0.963029	0.196411
0.074775		0.994741	0.902734	0.668222	0.069447	0.649782	0.63201	0.351817	0.4135	0.804081	0.33671
0.109891		0.285416	0.308523	1.2078	0.145481	1.1437	1.02552	0.062975	0.307378	0.877347	0.406479
0		0.117649	0.354105	0.928945	0.228379	1.19089	0.141108	0.626081	0.191135	0.99017	0.233264
0.152587		0.423782	0.494098	0.240485	0.30536	0.079003	0.329667	0.137303	0.104195	0.097868	0.034099
0.145293		0.302264	0.321404	0.362062	0	0.109379	0.968321	0.276505	0.273957	0.614298	0.210425
0.456653		0.973831	0.243069	0	0.098469	1.17923	0.416619	0	0	1.52595	0.159769
0.781959		0.290524	0.187889	0.349379	0.36082	1.2565	0.805419	0.358145	0.090509	0.904782	0.687977
0.109355		0.199094	0.220638	0.29491	0	0.272169	0.548257	0	0.074287	1.51927	0.393371
0.116142		0	0	0.337517	0.046243	1.36742	0.728691	0.285313	0.377515	0.121308	0.63417
0.458982		0.213672	0.525519	0.75432	0.225254	0.233069	0	0.067295	0.127212	0.230412	0.486677
0.131606		0.199272	0.825027	0.602308	0.154176	1.01698	1.2222	0	0	0.038343	0.36818
0.080368		1.10042	0.837849	0.00433	0.448831	1.36071	0.386848	0.250242	0.508823	0.439108	0.325252
0.285933		0.152049	0.919118	0.375701	0	1.316	0.682791	0.320177	0.102536	0.080473	0.071433
0.4145		0.383209	0.17089	0.896469	0.151239	0.682297	1.25052	0.231488	0.002283	0.334249	0.664864
0.244647		0.833916	0.238445	0.894912	0.302055	0.898586	0.747151	0.292954	0.345082	1.03012	0.299124
0		0.34791	0.053084	0.228997	0	0.0872	0.349268	0.302513	0.169939	1.35583	0.38813
0.385442		0.293188	0.236644	0.591829	0.128123	0.405066	0.758781	0.211904	0.21909	0.688367	1.09318
0.120364		0.170097	0.745535	1.23828	0	0.884072	0.691739	0.063562	0.129551	0.53856	0.093419
0.488676		0.417296	0.209606	0.815893	0.130322	0.993852	0.148811	0.468312	0.332294	1.12563	0.256451
0.072875		0.304016	0.257968	0.634228	0.123247	0.387444	1.23368	0.235504	0.405678	0.817195	0.378498
0.506311		0.086603	0.301214	1.10632	0.201831	0.354881	0.944833	0.410563	0.121796	0.221434	1.24269
0.055495		0.550848	0.940769	1.59527	0	0.948065	1.04977	0.204324	0.313287	1.31483	0.962247
0.172748		0.280659	0.757061	0.921267	0	0.461572	0.844879	0.139464	0.361247	0.047044	0.42653
0.618002		0.285592	1.00072	1.27734	0	1.07897	0.837475	0.353585	0.703025	1.30074	0.919784
0.280696		0.736749	0.581711	0.329206	0.280331	0.125977	0.277903	0.058507	0.166638	0.860168	0.615959
0.062248		0.396582	0.232258	0.091451	0.161324	1.23229	1.15497	0	0.140543	0.208294	0.218434
0.080203		0.514512	0.501485	1.50698	0.237517	0.262574	0.956779	0.408809	0.346588	0.52928	0.06088
0.156482		0.370129	0.547405	1.30972	0.02628	1.04263	0.328272	0.129471	0	0.570413	0.477093
0.2242		0.269331	0.52895	0.517862	0	1.03776	0.329136	0.283184	0	0.701613	1.12638
0.171975		0.48519	0.051888	0.848531	0.366346	0.046647	1.66122	0.267024	0.253436	0.936352	0.164221
0.375222		0.276704	0.460103	0.554503	0	0.137182	1.10176	0.324304	0.24805	1.30512	0.638151
0		0.023141	0.283422	1.48854	0	0.234148	0.343572	0.095517	0	0.581928	0.463745
0.100524		0.536027	0.131248	0.50997	0.163788	0.092458	0.079127	0.011213	0.274907	1.95238	0.291325
0.509731		0.202343	0	0.367903	0	0.896894	0.548151	0.388783	0.073368	0.712956	0.21248
0.309576		0.247298	0.659799	1.77487	0	0.166172	0.622106	0.302385	0.118578	0.232483	0.742415
0.122827		0.694575	0.855143	1.25553	0.244955	0.627412	0.710602	0.088977	0.20259	1.12173	1.16819
0.357679		0.498934	0.358048	1.03238	0	1.63268	0.982136	0.240681	0.126273	0.885815	0.142528
0.068279		0.313467	0.433171	0.3106	0	0.487993	0.136087	0.087578	0.107564	1.24814	0
0.662755		0.469405	0.255594	0.340081	0	0.774917	0.382308	0.000435	0.184701	1.15022	0.782972
0.275528		0.173333	0.36768	0.215718	0	0.250191	0.922754	0.513774	0.325655	1.22886	0.491346
0.093567		0	0.163853	0.863158	0.067053	0.338661	1.4035	0.391052	0.289565	1.29025	0.040325
0.603829		0.41389	0.675219	0.814271	0	1.81345	0.517661	0.168382	0.073456	0.101339	1.11419
0.410732		0.209829	0.151384	1.05809	0	0.577799	1.21382	0.7488	0.080962	0.884201	0.49762
0.061846		0.659444	0.370506	1.12387	0	0.069972	0.361999	0.095221	0.09789	0.606686	0.126995
0.519913		0.196994	0.531477	0.408837	0	1.28846	0.125501	0.54953	0.183856	0.420662	0.089198
0.308266		0.474062	0.535199	0.719991		1.46241	0.583782	0.758475	0	1.65532	0.178845
0.291421		0.083065	0.557651	0.149945		0.87664	0.593004	0	0.590034	0.25321	0.402284
0.197073		0.27822	0.204788	0.432481		0.3712	0.444449	0.210319	0.086674	0.755663	0.594564
0.068443		0.120018	0	0.62866		0.533716	1.51988	0.360958	0.131801	0.433084	0.537151
0		0.203274	0.412597	0.165443		1.39193	0.118661	0.407212	0	1.86343	0.643425
0.359217		0.814859	0.023632	1.8309		0	0.076886	0.617436	0.107469	0.47544	0
0.153	0	0.409	0.221117	0.759	1.45	0	0.673	0.508	0.607	3.161	0.12
0.387	0.355	0.577	0.335595	1.082	0.217	3.213	1.838	0.133	0.429	0.74	0
0.36	0.186	0.215	0.076758	1.587	0.471	0.918	0.543	0.148	0	1.932	1.522
0.749	0.077	0.393	0.191514	0.047	0.819	0.33	1.466	0.543	0.998	2.883	0.776
0	0.538	0.267	0	1.24	0.308	0.754	0.992	0.756	0.407	3.272	0.131
0.816	0.777	0.422	0.171072	2.628	0.433	1.473	1.406	1.34	0.762	1.742	1.62
0.166	0.932	0.305	0.197894	1.634	0.519	1.296	0.814	0.371	1.043	1.871	0.482
0.402	0.639	0.671	0	1.72	0.406	1.898	0.6	0.568	0.887	3.932	0.885
0.774	0.431	0.102	0.142458	1.995	0.881	1.251	0.968	0.294	0.562	2.348	0.499
0.561	0.018	0.259	0.464974	0.34	0.421	0.674	0.067	0.401	0.323	1.394	0.795
1.089	0.596	0.005	0.177	0.658	0.098	0.517	1.444	0.376	0.113	0.036	0.283
1.12	0.06	0.615	0.025184	0.695	0.444	0.877	0.594	0	0.454	1.04	1.008
0.545	0	0.771	0.498047	1.087	0.252	0.944	0.459	0.369	0.692	0.515	0.557
0.484	0.581	0.484	0.620557	2.186	0.184	2.492	0.687	0.04	1.193	1.914	0
1.021	0.059	0.289	0.092027	1.913	0.312	1.424	0.831	0	0.172	0.972	0.093
0.27	0.324	0.443	0.179903	1.368	1.029	1.318	0.072	0.34	0.238	1.709	0.242
0	0.404	0.368	0.064184	1.007	0.271	0.651	1.389	1.304	0	3.241	0.863
0.212	0.471	0.582	0.253221	0.716	0.349	1.13	1.202	0.137	0.481	2.925	0.953
0.606	0.552	0.644	0.510266	1.64	0.067	0.909	1.056	0.922	0.451	2.754	0.514
0.327	0.382	0.446	0.317746	0.064	0.364	1.367	1.025	0.107	0.354	0.067	0.11
0.735	0.259	0.765	0.18837	2.329	0	0.502	1.665	0.662	0	1.943	0.009
0.589	0.531	0.141	0.124348	0.748	0.286	0.425	0.506	0.482	0.078	1.611	0.109
0.157	0.207	0.013	0.163196	0.728	0.22	1.392	0.476	0.126	0.148	1.68	1.401
0	0.447	0.175	0.100543	0.36	0.664	0.462	1.246	0.396	0.819	0.534	0.937
0	0	0	0.065962	1.32	0.937	0.979	0.927	0.082	0.244	1.152	0.245
0.582	0.159	0.218	0.15149	0.351	1	1.595	1.024	0.532	0.572	1.714	1.27
0.363	0.195	0	0.377411	0.753	0.236	1.731	1.496	0.109	0	0.827	1.089
0.237	0.159	0.193	0.274182	0.601	0.41	2.541	1.144	0.29	0.527	1.109	0.36
0.132	0.092	0.371	0.126472	1.148	0.449	0.379	0.685	0.425	0	1.011	0.283
0.935	0.419	0	0.410674	2.253	0.253	1.665	0.65	0.582	0.281	0.627	0.987
1.134	0.232	0.251	0	1.887	0.76	1.637	1.207	0.088	0	0.76	1.244
0.732	0.292	0.606	0.364019	0.765	0.218	1.636	0.893	0.454	0.215	2.125	0.204
0	0.643	0.361	0.259364	0.507	0.42	1.543	0.292	0.183	0.63	0.683	0
0	0.686	0.125	0.185474	1.491	0.711	0.377	1.363	0.056	0.128	2.609	1.132
0.452	0.199	0.282	0	2.265	0.573	2.263	1.038	0.507	0.872	1.394	1.316
0.509	0.433	0.779	0.200524	0.227	0.422	1.037	0.05	1.085	0.359	3.679	0.352
0.584	0.404	0.2	0.14028	1.606	1.039	0.673	1.703	0.827	0.108	3.252	1.021
0	0.456	0.072	0.375472	0.916	0.532	1.775	0.833	0.26	0.179	2.248	0.427
0.754	0.484	0.271	0.365986	0.878	0.851	0.066	1.454	0.382	0.228	1.265	0.06
0.962	0.288	0.203	0.30084	1.155	0.87	0.535	1.091	0.542	0.927	1.393	0.23
0.206	0.061	0.37	0.068065	0.542	0.37	0.159	0.304	0.081	0.91	1.657	1.36
0	0.123	0	0.101658	1.449	0.7	0.981	0.22	0.758	0.472	2.704	1.625
0.703	0.495	0.156	0.152635	0.317	1.064	2.969	0.3	0.502	0.814	1.82	0
0.479	0	0.053	0.083769	1.275	0.467	0.839	1.343	0.38	0.464	2.254	0.595
0.852	0.065	0.086	0.090628	0.866	1.294	1.097	1.698	0.625	0.183	1.644	0.272
0.463	1.222	0.055	0.260121	1.502	0.534	0.409	1.815	0.878	0	1.761	0.408
0.287	0.638	0.444	0.378291	0.717	0.561	0.21	1.081	0.792	0.186	2.432	0.547
0	0.681	0.054	0.61733	0.789	0.495	2.038	1.356	0.455	0.227	2.109	0.837
0.664	0.176	0.253	0.051028	2.473	0.216	0.197	1.663	0.81	0.505	1.44	1.28
1.115	0.392	0	0.106175	0.905	0.776	1.933	0.191	0.353	0.269	0.853	0.661
0.383	0.072	0.197	0.219578	2.315	1.599	1.649	0.011	0.385	0	1.966	0.798
0.484	0.383	0.236	0.492773	0.435	0.661	1.262	0.333	0.765	1.05	1.576	0.096
0.939	0.574	0.341	0.188813	0.275	0.219	1.719	0.331	0.65	0.697	2.389	0.302
0.188	0.25	0.498	0.771128	0.797	0.705	1.074	1.054	0.596	0	2.585	1
0.587	0	0.205	0.047231	1.539	0.66	1.082		0.321	0.465	4.269	0.746
0.646	0.979	0.241	0.227237	1.719	0.462	1.83		0.284	0	0.353	0.805
0.129	1.062	0.464	0.218779	0.546	0.288	0.951		0.334	0.479	0.274	0.839
0.125	0	0.081	0.339583	0.097	0.711	0.632		0	0.682	2.921	1.061
1.001	0.096	0.413	0.213951	2.681	0.458	1.49		1.249	0.481	3.143	0.268
0.155	0.658	0.365	0.071942	1.25	0	1.841		0	0.262	2.455	1.148
0.57	1.066	0.263	0.558875	0.724	0.169	1.831		0.716	0.767	0.889	0.458
0	0.339	0	0.067723	1.317	0.844	2.611		0.988	0.951	2.048	0.34
0.797	0	0.088	0.002564	1.153	0	2.812		0.298	0.576	0.383	0.1
0.397	0.663	0.269	0.199209	0.613	1.414	1.327		0.492	0	0.702	0
0.2	0.585	0.135	0.000365	1.545	0.268	1.166		0.32	0.517	2.622	0.467
0	0.501	0.209	0.483112	0.904	0.379	0.459		1.003	0.575	0.34	0.56
0.462	0.271	0.364	0.080194	0.876	0.704	1.419		0.474	0.715	2.436	0.743
0.503	0.33	0.471	0.314849	1.144	0.733	0.143		0.75	0.295	0.574	0.413
0.927	1.258	0.719	0.301606	0.784	0.311	0.577		0.008	0.376	3.529	0.502
0.089	0	0.296	0.303433	1.592	1.237	2.197		0.885	0.477	0.812	0.2
0.518	0.795	0	0.437314	0.188	0.718	2.193		0.361	0.652	3.686	1.148
0.531	0.902	0.68	0.236008	0.765	0.331	2.166		0	0.331	2.767	0.879
0.403	0.272	0.144	0.116895	1.164	0.242	1.367		0.281	0.411	2.515	0.617
0.786	0.104	0.085	0.057586	0.34	0.104	1.985		0.411	0	1.267	0.52
0.273	0.795	0.396	0.139709	1.97	0.384	0.664		0.55	0.49	2.409	0.822
0	0.297	0.197	0.240592	1.442	0.229	1.115		0.249	0	1.502	0.775
0.096	0.774	0.173	0.290615	0.462	0.725	1.65		0.747	0.575	0.852	0.477
0.566	0.092	0.301	0.367381	0.175	0.879	1.174		0.177	0.064	0.984	0.184
0.182	0	0.284	0.441961	1.324	0.251	0.982		1.078	0.154	0.624	0.554
0	0.239	0.303	0.218771	0.931	0.964	0.834		0.613	0.587	0.43	0
0	0.378	0.523	0.535958	2.594	0.371	0.913		0.824	0.224	2.108	1.277
0.773	0.846	0.335	0.33829	0.671	0.46	0.617		1.235	0.465	0.186	0.835
0.663	0.086	0	0.160757	0.349	0.189	1.875		0.756	0.681	1.013	1.482
0.516	0.241	0.066	0.116772	1.249	0.025	2.571		0.386	0.636	1.902	0.453
0.192	0.202	0.509	0.134461	1.348	0.767	0.889		0.047	0.82	1.832	0.296
0.385	0.134	0.461	0.186572	1.572	0.133	0.088		0.001	0.001	1.175	0.569
0.542	0.801	0.318	0.040787	0.988	0.46	1.399		0.159	0.167	1.729	0.864
0.111	0.744	0.507	0.066614	1.724	0.671	0.942		0.484	0.09	0.786	0.737
0.429	0	0.156	0	1.726	0.155	0.636		0.184	0.04	1.365	0.691
0.277	0.372	0.065	0	1.192	0.421	1.059		0.3	0.397	0.186	0.7
0.297	0	0.081	0.199851	0.803	0.438	0.949		0.042	0.134	3.13	0.327
0.476	0.523	0	0.290709	1.522	1.105			0	0.436	3.167	0
0.442	0.499	0.104	0.02368	1.227	0.611			0.148	1.018	1.891	0
0.305	0.992	0.725	0.280898	1.039	0.465			0.723	0.763	0.137	0.359
0	0.408	0.239	0.165261	2.522	0.075			0.073	0.335	0.476	0.745
0.37	0	0.088	0.246459	1.395	0.078			0.535	0.31	0.112	0.136
0.043	0.197	0.375	0.367397	1.096	0.795			0.415	0.646	2.988	0.25
0.707	0.342	0.137	0.369624	2.03	0.363			0.458	0	3.37	0.133
0.386	0.535	0.408	0.066252	1.428	0.223			0.692	0	0.407	0.086
0.649	0.595	0.07	0.259961	0.905	0.748			0.088	0.12	1.836	0.554
0.119	0.111	0.072	0.714	0.649	0.326	0.166	0.702	0.32	0.277	0.821	0.465
0.12	0.246	0.141	0.25	0.838	0.71	0.506	0.522	0.459	0	1.458	1.039
0.223	0.741	0.599	0.342	0.703	0.335	0.541	0.738	0.165	0.068	0.57	0.775
0.412	1.014	0.354	0.45	0.434	0.593	0.963	0.603	1.297	0.375	0.882	0.367
0.097	0.067	0.247	0.673	0.395	0.05	0.642	1.359	0.386	0.229	1.23	0.64
0.121	0.183	0.25	0.568	1.961	0.233	0.679	0.317	0.294	0	0.602	0.72
0.486	0.075	0.339	0	0.296	0.22	1.2	0.698	0.679	0.489	0.888	0.289
0.384	0	0.522	0.463	0.244	0.24	0.708	0.938	0.246	0.488	0.515	0.341
0.203	0.123	0.409	0.483	0.106	0.315	0.214	0.105	1.595	0.128	1.161	0
0.152	0.202	0.874	0.567	1.671	0.545	1.729	1.007	1.529	0.521	0.888	0.207
0.939	0	0.51	0.258	0.726	0.437	0.249	0.368	0.155	0.122	0.93	0.466
0.548	0.299	0.356	0.18	1.723	0.204	0.259	1.073	0.756	0.406	0.375	0.18
0.594	0.159	0.199	0.294	1.106	0.882	0.549	0.524	0.171	0.355	0.873	0.245
0.256	0.325	0.343	0.376	0.738	0.634	1.193	0.081	0.185	0.259	1.162	0.654
0.076	0.527	0.837	0	0.804	0.213	0.827	0.756	0.502	0.237	0.6	0.46
0.699	0.219	0.235	0.378	2.267	0.352	0.842	0.287	0.281	0.159	0.715	0.56
0.62	0.529	0.505	0.169	1.441	0.959	0.263	0.578	0.886	0.636	1.398	0.475
0.105	0.131	0.865	0.518	1.267	0.255	0.249	0.228	1.541	0.266	1.039	0.888
0.163	0.503	0.111	0.176	0.888	1.079	0.665	0.424	0.453	0.114	0.663	0.509
0.111	0.653	0.188	0.425	1.616	0.193	0	0.559	0.345	0.476	0.45	0.34
0.143	0.234	0.488	0.462	0.06	0.146	1.101	0.519	0.314	0	1.138	0.458
0.454	0.16	0.419	0.139	1.027	0.066	1.714	0.415	0.178	0.446	0.843	1.019
0.582	0	0.093	0.164	2.134	0.75	1.082	0.522	0.623	0.225	2.186	0.424
0.992	0.358	0.597	0.114	0.839	0.093	0.112	0.454	0.517	0.497	1.598	0.271
0.68	0.266	0.697	0.61	0.327	0.974	0.419	0.585	0.479	0.929	1.773	0.093
0	0.258	0	0.174	0.988	0.443	0.345	0.303	0	0.399	0.309	0.608
0.432	0.743	0.656	0	1.71	0.709	0.305	0.483	0.322	0	0.842	0.762
0.199	0.705	0	0.828	0.81	0.071	2.529	0.826	0.375	0.178	1.36	0.107
0.128	0.66	0.12	0	0.261	0.315	1.76	0.299	0.234	0.302	0.891	0.625
0	0.371	0.51	0.426	0.662	1.287	0.615	0.328	0.146	0.736	0	0.412
0.563	0.304	0.572	0.172	2.312	0.345	0.898	0.237	0.189	0.521	1.585	0.212
0.279	0.073	0.335	0.25	0.631	0.245	1.552	1.085	0.704	0.351	0.502	0.375
0	0.44	0.261	0	1.282	0.624	0.763	0.491	1.177	0.123	0.808	1.42
0	1.07	0.267	0.386	0.976	1.188	0.13	0.518	0.429	0.559	0.584	0.52
0.226	0.642	0.465	0.252	0.116	0.368	0.439	1.012	1.511	0.333	1.303	0.348
0.232	0.415	0	0.119	1.746	0.522	2.412	0.257	0.136	0.536	1.888	0.214
0	0.485	0.282	0.212	0.283	0.597	1.714	0.755	0.375	0.256	1.421	0.924
0.238	0.749	0.515	0	0.199	0.064	0.991	0.993	0.452	0.266	2.184	1.018
0.312	0.58	0.536	0.22	0.721	0.496	1.2	1.4	0.101	0.28	1.71	0.086
0.28	0.098	0.372	0	1.315	0.613	2.473	0.248	0.168	0	0.986	0.724
0.878	0.332	0.234	0.125	1.41	0.331	1.147	1.182	0.608	0	0.669	0.53
0.992	0.537	0.577	0.281	0.899	0.097	0.688	1.563	0.125	0	0.63	0.965
0.113	0.602	0.109	0.679	0.988	1.084	0.565	1.519	0.507	0.172	0.878	0.206
0	0.567	0.114	0	0.243	0.165	0.49	0.62	0.633	0.239	1.015	0.801
0.106	1.148	1.075	0.123	0.013	0.662	1.37	0.86	0.222	0.325	1.293	0.39
0.154	0.298	0.642	0.477	1.85	1.017	0.468	0.369	0.082	0.376	0.965	0.484
0	0.416	0	0.153	1.277	0.682	1.225	0.532	0.712	0.417	1.607	0.88
0.893	0.099	0.88	0.725	0.768	0.253	2.111	1.176	0.37	0.455	0.685	0.401
0.154	0.744	0.283	0.362	0.59	0.556	0.254	0.715	0	0.249	0.435	0.48
0.556	0.509	1.081	0	0.997	0.073	0.153	0.622	0.1	0.503	0.449	0.066
0.383	0.359	0.018	0.426	0.589	0.226	1.332	0.122	0.242	0.394	1.355	0.325
0.337	0.176	0.083	0.554	0.528	1.355	0.42	0.376	0.5	0.221	1.956	0.418
0.257	0.157	0.17	0.164	0.616	0	1.21	0.842	0.143	0.666	1.404	0.083
0.542	0.407	0.646	0.534	1.966	0.154	0.096	0.179	0.265	0	0.215	0.076
0.234	0.884	0.484	0.522	1.122	1.167	0.028	0.179	0.865	0.16	1.442	0.496
0.498	0.112	0.367	0.107	0.344	0.17	1.136	0.517	0.681	0.421	0	0.073
0.114	0	0.103	0.861	0.733	0.805	1.272	0.126	0.25	0.313	0.965	0.489
0.949	0.427	0.3	0.101	1.135	0.012	2.565	0.936	0.252	0.111	0.789	0.92
0.287	0.287	0.025	0.113	0.768	0.242	0.024	0.826	0.507	0.144	1.289	0.09
0.369	0	0.105	0.238	0.217	1.315	0.771	1.094	0.446	0.155	1.292	0.252
0.082	0.774	0.503	0.158	0.909	0.252	2.43	0.376	0.231	0.483	0.892	0.065
0.611	0.213	0.927	0.241	0.677	0.268	1.86	0.654	0.49	0.503	0.508	0.366
0.248	0.4	0.325	0.302	1.243	0.086	1.883	0.305	0.257	0.897	0.416	0.376
0.335	0.287	0.549	0.651	0.607	0.342	0.983	0.241	0.151	0.348	0.78	0.2
0.275	0.438	0.618	0.322	1.841	0.971	0.142	1.199	0.421	0.083	2.225	1.931
0.645	0.925	0.399	0.471	1.867	0.586	0	0.417	0.185	0.138	0.872	0.476
0.574	0.157	0.791	0.234	0.311	0	0.64	1.107	0.07	0.275	0.408	0.868
0.326	0.265	0.208	0.74	0.733	0.29	1.033	0.915	0.091	0.233	1.495	1.118
0.814	0.402	0.472	0	0.43	0.068	0.4	0.989	0.804	0.893	1.92	0.224
0.778	0.196	0	0.451	0.055	0.702	0.577	0.999	0.279	0.239	0.894	0.58
0.296	0.591	0.125	0.496	0.573	0.312	0.594	1.143	0.094	0.23	0.625	0.181
0.932	1.095	0.29	0.158	0.93	0.861	0.149	0.338	0.239	0	0.581	0.383
0.159	0.211	0.394	0	1.408	0.644	0.685	0.901	0.606	0.354	0.589	0.34
0.138	0.125	0.333	0	0.746	1.109	1.461	0.463	0.253	0.07	1.339	0.698
0.942	0.503	0.221	0	0.863	0.086	0.621	0.15	0.449	0	0.738	0.428
0	0.931	0.714	0.182	1.063	0.121	0.127	0.892	0.5	0.242	1.666	0.525
0.231	0.594	0.345	0.762	0.471	0.472	0.379	0.046	0.444	0.174	1.731	0
0.884	0.603	0.12	0.71	0	0.219	0.345	0.428	0.255	0.446	0.704	0.096
0.245	0.148	0.144	0.58	1.425	0	0.951	0.549	0.302	0.228	0.082	0.671
0.368	0.969	0.114	0.251	0.072	0.792	1.41	0.701	0.534	0	0.532	0
0.303	0.361	0.493	0.09	0.72	0.195	0.469	0.373	0.446	0.483	0.228	0.586
0.332	1.056	0.356	0.364	0.424	0.793	1.07	0.882	0.276	0.43	1.186	0.954
0.215	0.468	0.325	0.397	1.04	0.07	0.794	0.52	0.061	0.187	1.003	1.061
0.132	0.117	0.073	0.618	0.833	0.378	0.561	1.066	1.006	0.346	0.718	0.822
0.998	0.579	0.35	0.166	0.308	0.824	1.374	0.819	0.121	0.447	1.164	0
0.643	0.721	1.005	0.553	1.348	0.73	0.42	0.548	0.205	0.07	0.229	0.349
0.577	0.527	0.123	0	0.187	0.181	1.805	0	0.128	0.466	2.233	0.509
0.621	1.037	0.315	0.081	0.491	0.66	2.003	0.239	0.586	0.545	0.702	0.206
0.201	0	0.132	0.143	2.249	0.001	0.367	0.596	0.284	0.529	1.241	0.359
0.134	0.242	0.994	0.362	1.164	0.142	1.625	0.295	0.867	0.087	1.031	0.535
0.258	0.489	0.116	0.175	1.068	0.24	2.624	0.218	0.273	0.756	1.196	1.742
0.354	0.558	0.241	0.378	1.806	0.129	2.178	0.358	0.363	0.115	0.507	0.62
0	0.409	0.549	0.393	0.721	0.566	1.933	0	0	0.389	0.394	0.354
0.656	0.564	0.241	0.161	0.67	0.634	0.715	0.551	0.348	0.192	0.697	0.502
0	0	0.655	0.464	0.017	0.148	0.709	0.372	0.784	0.24	0.773	1.028
0.114	0.772	0	0.672	0.706	0.071	1.677	0.406	0.396	0.147	1.132	0.181
0.858	0.141	0.235	0.3	1.021	0.106	0.064	1.382	0.279	0.651	1.63	0.315
0.584	0.358	0.085	0.416	1.17	0.662	0.917	0.281	0.866	0.611	0.117	0.57
0.969	0.104	0.056	0.137	1.068	0.487	0.169	0.671	0.12	0	0.774	0.423
0.15	0.323	0.235	0.181	0.173	0.282	1.234	0.279	0	0.876	0.691	0.736

## Sheet: 1E (averages)
TDP1-/- EV UNT	TDP1-/- TDP1_WT UNT	TDP1-/- TDP1_H263A UNT	TDP1-/- TDP1_H493R UNT	TDP1-/- EV CPT	TDP1-/- TDP1_WT CPT	TDP1-/- TDP1_H263A CPT	TDP1-/- TDP1_H493R CPT	TDP1-/- EV Repair	TDP1-/- TDP1_WT Repair	TDP1-/- TDP1_H263A Repair	TDP1-/- TDP1_H493R Repair
0.246418	0.402919	0.355324	0.373349	0.69034	0.136454	0.762962	0.677831	0.255299	0.212761	0.811745	0.434418
0.43168	0.39072	0.28349	0.221239	1.15936	0.51825	1.2266	0.917944	0.44896	0.40423	1.71836	0.5903
0.36966	0.41432	0.36608	0.31117	0.88733	0.44537	0.91701	0.60621	0.42249	0.31266	0.97107	0.50043

## Sheet: 1F
TDP1-/- EV CPT	TDP1-/- TDP1_WT CPT	TDP1-/- TDP1_H263A CPT	TDP1-/- TDP1_H493R CPT
0.7	0.538462	2.9	2.54546
0.6	0.2	1.6	2.8
0.5	0.333333	2.36364	2.72727

## Sheet: 2A
TDP1-/- EV -CPT	TDP1-/- EV +CPT	TDP1-/- TDP1_WT -CPT	TDP1-/- TDP1_WT +CPT	TDP1-/- TDP1_263 -CPT	TDP1-/- TDP1_263 +CPT	TDP1-/- TDP1_493 -CPT	TDP1-/- TDP1_493 +CPT
0.363092	2.60675	0.334263	1.36992	0.270971	4.52087	0.320971	1.83721
0.03595	3.38116	0.066364	1.86621	0.04395	4.62616	0.049657	4.66334
0.363092	2.60675	0.334263	1.36992	0.270971	4.52087	0.320971	1.83721

## Sheet: 2B
TDP1-/- EV -CPT	TDP1-/- EV +CPT	TDP1-/- TDP1_WT -CPT	TDP1-/- TDP1_WT +CPT	TDP1-/- TDP1_263 -CPT	TDP1-/- TDP1_263 +CPT	TDP1-/- TDP1_493 -CPT	TDP1-/- TDP1_493 +CPT
0	0	0	0	0	0	0	3.18923
0.274142	0.309021	0.398435	0.610678	0.521263	0.610142	0.974556	3.35887
0.280971	0.368456	0.506335	0.352627	0.227678	0.195556	0.167021	4.43289

## Sheet: 2C
TDP1-/- EV +CPT	TDP1-/- EV +CPT +DRB	TDP1-/- TDP1_WT +CPT	TDP1-/- TDP1_WT +CPT +DRB	TDP1-/- TDP1_263 +CPT	TDP1-/- TDP1_263 +CPT +DRB	TDP1-/- TDP1_493 +CPT	TDP1-/- TDP1_493 +CPT +DRB
4.48034	2.62151	1.57838	1.19738	4.55263	1.81109	3.20721	1.61509
4.08992	2.04063	1.20738	0.941092	4.59975	2.10051	3.31192	1.42909
3.46792	1.71209	1.14768	0.755263	3.84321	1.07397	2.25238	1.17297

## Sheet: 2D
TDP1-/- EV +CPT	TDP1-/- EV +CPT +DRB	TDP1-/- TDP1_WT +CPT	TDP1-/- TDP1_WT +CPT +DRB	TDP1-/- TDP1_263 +CPT	TDP1-/- TDP1_263 +CPT +DRB	TDP1-/- TDP1_493 +CPT	TDP1-/- TDP1_493 +CPT +DRB
0.113192	0.089192	0.095607	0.030778	0.092899	0.053657	4.98899	0.118849
0.062192	0.094728	0.056485	0.061485	0.060364	0.250263	5.17228	0.257263
0.074899	0.124142	0.116192	0.090314	0.068778	0.049071	4.48263	0.071314

[truncated: 31 more sheets: 2E, 2F, 2G, 2H, 2I, 2J, 3B, 3C, 3D, 3E, 4B, 4C, 4D, 5A, 5B, 5C, 5D, 5E, S2A, S3 (scatter plot) …]
